# Supplementary material for: Beyond Mean Scores: Sex Differences in Literacy, Numeracy, and Problem-Solving as Intraindividual Strengths Across Age Groups
Source: J Intell. 2026 Jan 6;14(1):12. doi: 10.3390/jintelligence14010012 (PMC12843321; doi:10.3390/jintelligence14010012)
Supplement: Supplementary file 1 [file jintelligence-14-00012-s001.zip]

Archive with 1 entries (1 files):
- jintelligence-4056176-supplementary.pdf
